# Supplementary material for: N′-(2-Fluoro­benzo­yl)benzohydrazide
Source: Acta Crystallogr Sect E Struct Rep Online. 2008 May 21;64(Pt 6):o1128. doi: 10.1107/S1600536808014645 (PMC2961502; doi:10.1107/S1600536808014645)
Supplement: Supplementary file 1 [file e-64-o1128-sup1.cif]

##############################################################################
###                                                                        ###
###        Electronic paper (Acta Crystallographica Section E)             ###
###                                                                        ###
##############################################################################
#                                                                            #
# This CIF contains the data in a paper accepted for publication in Acta     #
# Crystallographica Section E. It conforms to the requirements of Notes      #
# for Authors for Section E, and has been peer reviewed under the auspices   #
# of the IUCr Commission on Journals.                                        #
#                                                                            #
# Full details of the Crystallographic Information File format               #
# are given in the paper "The Crystallographic Information File (CIF):       #
# a New Standard Archive File for Crystallography" by S. R. Hall, F. H.      #
# Allen and I. D. Brown [Acta Cryst. (1991), A47, 655-685].                  #
#                                                                            #
# The current version of the core CIF dictionary is obtainable from          #
# ftp://ftp.iucr.org/pub/cif_core.dic. The current version number is 2.4.    #
#                                                                            #
# Software is freely available for graphical display of the structure(s) in  #
# this CIF.  For information consult the CIF home page http://www.iucr.org/  #
# cif/home.html                                                              #
#                                                                            #
# This file may be used for bona fide research purposes within the           #
# scientific community so long as proper attribution is given to the journal # 
# article from which it was obtained.                                        #
#                                                                            #
##############################################################################
                                             
data_global
_audit_creation_method     SHELXL-97
_journal_date_recd_electronic     2008-04-01
_journal_date_accepted     2008-05-14
_journal_name_full     'Acta Crystallographica, Section E'
_journal_year     2008
_journal_volume     64
_journal_issue      6
_journal_page_first     o1128
_journal_page_last     o1128
_journal_paper_category     QO
_journal_coeditor_code     BQ2073
_publ_contact_author_name     'Muhammad Zareef'
_publ_contact_author_address
; Department of Chemistry
  Quaid-i-Azam University
  Islamabad 45320
  Pakistan
;
_publ_contact_author_email     mzareef71@yahoo.com
_publ_section_title
;
<i>N</i>'-(2-Fluorobenzoyl)benzohydrazide
;
loop_
    _publ_author_name
    _publ_author_address
    'Ejsmont, Krzysztof'
; Institute of Chemistry
  University of Opole
  Oleska 48
  45-052 Opole
  Poland
;
    'Zareef, Muhammad'
; Department of Chemistry,
  Quaid-i-Azam University,
  Islamabad 45320, Pakistan
;
    'Arfan, Muhammad'
; Department of Chemistry,
  Quaid-i-Azam University,
  Islamabad 45320, Pakistan
;
    'Sarfaraz A. Bashir'
; Department of Environmental Sciences,
  International Islamic University,
  Islamabad 45320,
  Pakistan
;
    'Zaleski, Jacek'
; Institute of Chemistry
  University of Opole
  Oleska 48
  45-052 Opole
  Poland
;
data_I
_audit_creation_method     SHELXL-97
_chemical_name_systematic
;
<i>N</i>'-(2-Fluorobenzoyl)benzohydrazide
;
_chemical_name_common     ?
_chemical_formula_moiety     'C14 H11 F N2 O2'
_chemical_formula_sum     'C14 H11 F N2 O2'
_chemical_formula_iupac     'C14 H11 F N2 O2'
_chemical_formula_weight     258.25
_chemical_melting_point     ?
_symmetry_cell_setting     'monoclinic'
_symmetry_space_group_name_H-M     'P 21/c'
_symmetry_space_group_name_Hall     '-P 2ybc'
loop_
    _symmetry_equiv_pos_as_xyz
    'x, y, z'
    '-x, y+1/2, -z+1/2'
    '-x, -y, -z'
    'x, -y-1/2, z-1/2'
_cell_length_a     4.7698(10)
_cell_length_b     5.2435(10)
_cell_length_c     23.913(5)
_cell_angle_alpha     90.00
_cell_angle_beta     100.89(3)
_cell_angle_gamma     90.00
_cell_volume     587.3(2)
_cell_formula_units_Z     2
_cell_measurement_reflns_used     1205
_cell_measurement_theta_min     3.47
_cell_measurement_theta_max     26.49
_cell_measurement_temperature     90.00(10)
_exptl_crystal_description     'plate'
_exptl_crystal_colour     'colourless'
_exptl_crystal_size_max     0.25
_exptl_crystal_size_mid     0.20
_exptl_crystal_size_min     0.10
_exptl_crystal_density_diffrn     1.460
_exptl_crystal_density_meas     ?
_exptl_crystal_density_method     'not measured'
_exptl_crystal_F_000     268
_exptl_absorpt_coefficient_mu     0.110
_exptl_absorpt_correction_type     none
_exptl_absorpt_process_details     ?
_exptl_absorpt_correction_T_min     ?
_exptl_absorpt_correction_T_max     ?
_exptl_special_details
;
;
_diffrn_ambient_temperature     90.00(10)
_diffrn_radiation_type     MoK\a
_diffrn_radiation_wavelength     0.71073
_diffrn_radiation_source     'fine-focus sealed tube'
_diffrn_radiation_monochromator     graphite
_diffrn_measurement_device_type     'Oxford Diffraction Xcalibur'
_diffrn_measurement_method     \w
_diffrn_detector_area_resol_mean     '1024 x 1024 with blocks 2 x 2'
_diffrn_reflns_number     3819
_diffrn_reflns_av_R_equivalents     0.0443
_diffrn_reflns_av_sigmaI/netI     0.0306
_diffrn_reflns_theta_min     3.47
_diffrn_reflns_theta_max     26.49
_diffrn_reflns_theta_full     26.49
_diffrn_measured_fraction_theta_max     0.994
_diffrn_measured_fraction_theta_full     0.994
_diffrn_reflns_limit_h_min     -5
_diffrn_reflns_limit_h_max     5
_diffrn_reflns_limit_k_min     -4
_diffrn_reflns_limit_k_max     6
_diffrn_reflns_limit_l_min     -30
_diffrn_reflns_limit_l_max     30
_diffrn_standards_number     0
_diffrn_standards_interval_count     0
_diffrn_standards_interval_time     0
_diffrn_standards_decay_%     0
_refine_special_details
;
Refinement of <i>F</i>^2^ against ALL reflections. The weighted <i>R</i>-factor
<i>wR</i> and goodness of fit <i>S</i> are based on <i>F</i>^2^, conventional
<i>R</i>-factors <i>R</i> are based on <i>F</i>, with <i>F</i> set to zero for
negative <i>F</i>^2^. The threshold expression of <i>F</i>^2^ >
\s(<i>F</i>^2^) is used only for calculating <i>R</i>-factors(gt) <i>etc</i>.
and is not relevant to the choice of reflections for refinement.
<i>R</i>-factors based on <i>F</i>^2^ are statistically about twice as large
as those based on <i>F</i>, and <i>R</i>- factors based on ALL data will be
even larger.
;
_reflns_number_total     1205
_reflns_number_gt     1060
_reflns_threshold_expression     I>2\s(I)
_refine_ls_structure_factor_coef     Fsqd
_refine_ls_matrix_type     full
_refine_ls_R_factor_all     0.0385
_refine_ls_R_factor_gt     0.0338
_refine_ls_wR_factor_gt     0.0921
_refine_ls_wR_factor_ref     0.0943
_refine_ls_goodness_of_fit_ref     1.069
_refine_ls_number_reflns     1205
_refine_ls_number_parameters     118
_refine_ls_number_restraints     0
_refine_ls_hydrogen_treatment     mixed
_refine_ls_weighting_scheme     calc
_refine_ls_weighting_details
          'calc w=1/[\s^2^(Fo^2^)+(0.0555P)^2^+1.578P] where P=(Fo^2^+2Fc^2^)/3'
_atom_sites_solution_hydrogens     geom
_atom_sites_solution_primary     direct
_atom_sites_solution_secondary     difmap
_refine_ls_shift/su_max     0.000
_refine_ls_shift/su_mean     0.000
_refine_diff_density_max     0.281
_refine_diff_density_min     -0.280
_refine_ls_extinction_method     none
_refine_ls_extinction_coef     ?
loop_
    _atom_type_symbol
    _atom_type_description
    _atom_type_scat_dispersion_real
    _atom_type_scat_dispersion_imag
    _atom_type_scat_source
    'C' 'C' 0.0033 0.0016
                         'International Tables Vol C Tables 4.2.6.8 and 6.1.1.4'
    'H' 'H' 0.0000 0.0000
                         'International Tables Vol C Tables 4.2.6.8 and 6.1.1.4'
    'N' 'N' 0.0061 0.0033
                         'International Tables Vol C Tables 4.2.6.8 and 6.1.1.4'
    'O' 'O' 0.0106 0.0060
                         'International Tables Vol C Tables 4.2.6.8 and 6.1.1.4'
    'F' 'F' 0.0171 0.0103
                         'International Tables Vol C Tables 4.2.6.8 and 6.1.1.4'
_computing_data_collection     'CrysAlis CCD (Oxford Diffraction, 2002)'
_computing_cell_refinement     'CrysAlis RED (Oxford Diffraction, 2006)'
_computing_data_reduction     'CrysAlis RED (Oxford Diffraction, 2006)'
_computing_structure_solution     'SHELXS97 (Sheldrick, 2008)'
_computing_structure_refinement     'SHELXL97 (Sheldrick, 2008)'
_computing_molecular_graphics     'SHELXTL (Sheldrick, 2008)'
_computing_publication_material     'SHELXL97 (Sheldrick, 2008)'
loop_
    _atom_site_type_symbol
    _atom_site_label
    _atom_site_fract_x
    _atom_site_fract_y
    _atom_site_fract_z
    _atom_site_U_iso_or_equiv
    _atom_site_adp_type
    _atom_site_calc_flag
    _atom_site_refinement_flags
    _atom_site_occupancy
    _atom_site_disorder_assembly
    _atom_site_disorder_group
    N N1 0.4363(2) 0.5857(2) 0.47949(4) 0.0183(3) Uani d . 1 . .
    C C2 0.5853(2) 0.6622(2) 0.44055(5) 0.0166(3) Uani d . 1 . .
    O O3 0.83154(17) 0.58840(19) 0.44180(4) 0.0255(3) Uani d . 1 . .
    C C4 0.4404(2) 0.8420(2) 0.39624(5) 0.0163(3) Uani d . 1 . .
    C C5 0.5167(3) 0.8362(2) 0.34288(5) 0.0193(3) Uani d . 1 . .
    H H5 0.6561 0.7149 0.3356 0.023 Uiso d PR 0.77(6) . .
    C C6 0.3958(3) 1.0022(3) 0.30033(5) 0.0228(3) Uani d . 1 . .
    C C7 0.1997(3) 1.1812(2) 0.31099(5) 0.0237(3) Uani d . 1 . .
    C C8 0.1226(3) 1.1921(2) 0.36398(6) 0.0235(3) Uani d . 1 . .
    C C9 0.2420(2) 1.0224(2) 0.40602(5) 0.0189(3) Uani d . 1 . .
    H H9 0.1862 1.0290 0.4425 0.023 Uiso d PR 0.73(6) . .
    F F10 0.1593(5) 1.0332(5) 0.45796(13) 0.0224(10) Uani d P 0.287(5) . .
    F F10' 0.6956(8) 0.6688(8) 0.33028(14) 0.0240(13) Uani d P 0.213(5) . .
    H H1 0.258(4) 0.605(3) 0.4759(7) 0.037(5) Uiso d . 1 . .
    H H6 0.456(3) 0.995(3) 0.2630(7) 0.030(4) Uiso d . 1 . .
    H H7 0.114(3) 1.296(3) 0.2808(7) 0.034(4) Uiso d . 1 . .
    H H8 -0.007(3) 1.315(3) 0.3730(6) 0.030(4) Uiso d . 1 . .
loop_
    _atom_site_aniso_label
    _atom_site_aniso_U_11
    _atom_site_aniso_U_22
    _atom_site_aniso_U_33
    _atom_site_aniso_U_12
    _atom_site_aniso_U_13
    _atom_site_aniso_U_23
    N1 0.0108(5) 0.0275(6) 0.0168(5) 0.0041(4) 0.0032(4) 0.0053(4)
    C2 0.0118(6) 0.0233(6) 0.0149(5) 0.0003(4) 0.0029(4) -0.0014(4)
    O3 0.0128(5) 0.0416(6) 0.0234(5) 0.0072(4) 0.0066(3) 0.0104(4)
    C4 0.0112(5) 0.0201(6) 0.0170(6) -0.0023(4) 0.0011(4) -0.0004(4)
    C5 0.0167(6) 0.0225(6) 0.0185(6) 0.0016(5) 0.0030(5) -0.0002(5)
    C6 0.0233(7) 0.0274(7) 0.0171(6) -0.0013(5) 0.0028(5) 0.0017(5)
    C7 0.0205(6) 0.0231(6) 0.0251(6) -0.0002(5) -0.0019(5) 0.0073(5)
    C8 0.0192(6) 0.0191(6) 0.0324(7) 0.0032(5) 0.0052(5) 0.0007(5)
    C9 0.0171(6) 0.0202(6) 0.0200(6) -0.0013(5) 0.0050(5) -0.0017(4)
    F10 0.0267(15) 0.0234(14) 0.0195(16) 0.0052(10) 0.0104(10) -0.0014(10)
    F10' 0.026(2) 0.029(2) 0.0184(18) 0.0116(15) 0.0068(14) 0.0018(13)
_geom_special_details
;
 All esds (except the esd in the dihedral angle between two l.s. planes)
 are estimated using the full covariance matrix.  The cell esds are taken
 into account individually in the estimation of esds in distances, angles
 and torsion angles; correlations between esds in cell parameters are only
 used when they are defined by crystal symmetry.  An approximate (isotropic)
 treatment of cell esds is used for estimating esds involving l.s. planes.
;
loop_
    _geom_bond_atom_site_label_1
    _geom_bond_atom_site_label_2
    _geom_bond_site_symmetry_2
    _geom_bond_distance
    _geom_bond_publ_flag
    N1 C2 . 1.3354(16) ?
    N1 N1 3_666 1.384(2) ?
    N1 H1 . 0.84(2) ?
    C2 O3 . 1.2315(14) ?
    C2 C4 . 1.4875(16) ?
    C4 C9 . 1.3890(17) ?
    C4 C5 . 1.3916(17) ?
    C5 F10' . 1.299(5) ?
    C5 C6 . 1.3797(18) ?
    C5 H5 . 0.9600 ?
    C6 C7 . 1.3824(19) ?
    C6 H6 . 0.989(15) ?
    C7 C8 . 1.3856(19) ?
    C7 H7 . 0.971(17) ?
    C8 C9 . 1.3822(18) ?
    C8 H8 . 0.945(17) ?
    C9 F10 . 1.373(4) ?
    C9 H9 . 0.9600 ?
    F10 H9 . 0.4136 ?
    F10' H5 . 0.3448 ?
loop_
    _geom_angle_atom_site_label_1
    _geom_angle_atom_site_label_2
    _geom_angle_atom_site_label_3
    _geom_angle_site_symmetry_1
    _geom_angle_site_symmetry_3
    _geom_angle
    _geom_angle_publ_flag
    C2 N1 N1 . 3_666 117.97(12) ?
    C2 N1 H1 . . 123.5(11) ?
    N1 N1 H1 3_666 . 116.7(12) ?
    O3 C2 N1 . . 121.31(11) ?
    O3 C2 C4 . . 121.94(11) ?
    N1 C2 C4 . . 116.75(10) ?
    C9 C4 C5 . . 118.28(11) ?
    C9 C4 C2 . . 123.46(11) ?
    C5 C4 C2 . . 118.20(10) ?
    F10' C5 C6 . . 117.16(18) ?
    F10' C5 C4 . . 121.64(17) ?
    C6 C5 C4 . . 121.15(11) ?
    C6 C5 H5 . . 119.4 ?
    C4 C5 H5 . . 119.5 ?
    C5 C6 C7 . . 119.69(12) ?
    C5 C6 H6 . . 119.3(10) ?
    C7 C6 H6 . . 121.0(10) ?
    C6 C7 C8 . . 120.16(12) ?
    C6 C7 H7 . . 119.4(10) ?
    C8 C7 H7 . . 120.4(10) ?
    C9 C8 C7 . . 119.64(12) ?
    C9 C8 H8 . . 118.0(9) ?
    C7 C8 H8 . . 122.3(9) ?
    F10 C9 C8 . . 118.83(14) ?
    F10 C9 C4 . . 120.10(14) ?
    C8 C9 C4 . . 121.07(11) ?
    C8 C9 H9 . . 119.4 ?
    C4 C9 H9 . . 119.5 ?
loop_
    _geom_torsion_atom_site_label_1
    _geom_torsion_atom_site_label_2
    _geom_torsion_atom_site_label_3
    _geom_torsion_atom_site_label_4
    _geom_torsion_site_symmetry_1
    _geom_torsion_site_symmetry_2
    _geom_torsion_site_symmetry_3
    _geom_torsion_site_symmetry_4
    _geom_torsion
    _geom_torsion_publ_flag
    N1 N1 C2 O3 3_666 . . . -1.9(2) ?
    N1 N1 C2 C4 3_666 . . . 178.67(12) ?
    O3 C2 C4 C9 . . . . -147.25(13) ?
    N1 C2 C4 C9 . . . . 32.16(16) ?
    O3 C2 C4 C5 . . . . 29.97(17) ?
    N1 C2 C4 C5 . . . . -150.62(11) ?
    C9 C4 C5 F10' . . . . -178.3(2) ?
    C2 C4 C5 F10' . . . . 4.3(3) ?
    C9 C4 C5 C6 . . . . -0.97(18) ?
    C2 C4 C5 C6 . . . . -178.33(11) ?
    F10' C5 C6 C7 . . . . 178.7(2) ?
    C4 C5 C6 C7 . . . . 1.29(19) ?
    C5 C6 C7 C8 . . . . -0.64(19) ?
    C6 C7 C8 C9 . . . . -0.29(19) ?
    C7 C8 C9 F10 . . . . -178.88(16) ?
    C7 C8 C9 C4 . . . . 0.61(19) ?
    C5 C4 C9 F10 . . . . 179.49(16) ?
    C2 C4 C9 F10 . . . . -3.3(2) ?
    C5 C4 C9 C8 . . . . 0.01(18) ?
    C2 C4 C9 C8 . . . . 177.23(11) ?
loop_
    _geom_hbond_atom_site_label_D
    _geom_hbond_atom_site_label_H
    _geom_hbond_atom_site_label_A
    _geom_hbond_site_symmetry_A
    _geom_hbond_distance_DH
    _geom_hbond_distance_HA
    _geom_hbond_distance_DA
    _geom_hbond_angle_DHA
    N1 H1 O3 1_455 0.84(2) 2.05(2) 2.8549(16) 160.4(16)
    N1 H1 O3 3_666 0.84(2) 2.325(16) 2.6302(14) 101.8(14)
    C8 H8 O3 1_465 0.945(17) 2.416(16) 3.2687(17) 150.0(12)
