# Supplementary material for: N′-(2-Fluoro­benzo­yl)benzohydrazide
Source: Acta Crystallogr Sect E Struct Rep Online. 2008 May 21;64(Pt 6):o1128. doi: 10.1107/S1600536808014645 (PMC2961502; doi:10.1107/S1600536808014645)
Supplement: Supplementary file 2 [file e-64-o1128-Isup2.hkl]

# 
# h,k,l, Fc-squared, Fo-squared, sigma(Fo-squared) and status flag 
# 
data_I
_shelx_title ' FF in P2(1)/c' 
_shelx_refln_list_code          4 
_shelx_F_calc_maximum       69.47 
_exptl_crystal_F_000       268.00 
_reflns_d_resolution_high  0.7967 
 
loop_ 
 _symmetry_equiv_pos_as_xyz 
 'x, y, z' 
 '-x, y+1/2, -z+1/2' 
 '-x, -y, -z' 
 'x, -y-1/2, z-1/2' 
 
_cell_length_a     4.7698 
_cell_length_b     5.2435 
_cell_length_c    23.9135 
_cell_angle_alpha  90.000 
_cell_angle_beta  100.891 
_cell_angle_gamma  90.000 
 
_shelx_F_squared_multiplier     1.000 
 
loop_ 
 _refln_index_h 
 _refln_index_k 
 _refln_index_l 
 _refln_F_squared_calc 
 _refln_F_squared_meas 
 _refln_F_squared_sigma 
 _refln_observed_status 
   1   0   0     2825.89     2681.98     39.34 o 
   2   0   0       12.70       17.89      0.95 o 
   3   0   0     1662.19     1851.27     40.99 o 
   4   0   0       36.50       31.06      2.67 o 
   5   0   0      175.58      171.48      9.01 o 
   1   1   0     2334.91     2269.59     56.04 o 
   2   1   0      684.10      753.33     18.52 o 
   3   1   0        4.27        5.24      0.45 o 
   4   1   0       20.75       23.06      0.86 o 
   5   1   0       75.77       75.29      2.90 o 
   0   2   0       99.70       90.49      2.73 o 
   1   2   0       22.71       22.61      0.95 o 
   2   2   0      139.76      138.38      3.08 o 
   3   2   0        1.27        2.49      0.51 o 
   4   2   0        0.10        0.61      0.53 o 
   5   2   0       58.84       55.54      1.31 o 
   1   3   0       34.27       32.83      1.64 o 
   2   3   0      164.34      169.31      4.77 o 
   3   3   0       93.33       92.15      2.49 o 
   4   3   0        0.01       -0.31      0.69 o 
   5   3   0       39.39       38.31      0.96 o 
   0   4   0       50.27       53.06      1.08 o 
   1   4   0       75.20       74.56      2.28 o 
   2   4   0      113.89      109.77      4.87 o 
   3   4   0       47.71       44.61      0.92 o 
   4   4   0        0.03        0.55      0.86 o 
   1   5   0        0.39        0.85      0.75 o 
   2   5   0       14.55       14.79      1.01 o 
   3   5   0       24.94       29.55      1.43 o 
   0   6   0      279.64      294.40      2.74 o 
   1   6   0       56.32       62.40      1.49 o 
   2   6   0        5.08        5.83      1.27 o 
  -5   1   1       19.35       18.25      1.18 o 
  -4   1   1      236.99      232.59      5.16 o 
  -3   1   1        3.66        3.41      0.41 o 
  -2   1   1       32.52       32.89      1.63 o 
  -1   1   1     1269.05     1342.93     45.59 o 
   0   1   1        3.65        3.33      0.19 o 
   1   1   1     2448.18     2288.55     67.54 o 
   2   1   1      112.73      114.14      2.99 o 
   3   1   1       30.54       30.78      0.52 o 
   4   1   1        3.28        4.20      0.67 o 
   5   1   1       25.53       24.50      1.33 o 
  -5   2   1       76.42       75.31      1.82 o 
  -4   2   1        9.06        8.14      0.58 o 
  -3   2   1       22.19       23.02      1.11 o 
  -2   2   1      363.99      369.73     10.67 o 
  -1   2   1      182.02      183.54      7.14 o 
   0   2   1      316.46      295.50      7.05 o 
   1   2   1      462.73      466.72     12.12 o 
   2   2   1      453.98      477.82     12.01 o 
   3   2   1        1.05        1.38      0.45 o 
   4   2   1      105.97      100.40      4.04 o 
   5   2   1        1.16        1.26      0.89 o 
  -5   3   1       13.98       15.30      1.09 o 
  -4   3   1       15.81       14.52      0.79 o 
  -3   3   1       57.70       55.50      1.15 o 
  -2   3   1        3.89        4.17      0.47 o 
  -1   3   1       48.27       52.81      1.51 o 
   0   3   1       53.96       47.84      0.93 o 
   1   3   1       31.80       33.16      1.02 o 
   2   3   1      285.91      274.00      6.49 o 
   3   3   1       28.89       28.69      1.19 o 
   4   3   1        0.15       -0.12      0.70 o 
   5   3   1       46.87       49.05      1.52 o 
  -4   4   1        0.27        0.61      0.84 o 
  -3   4   1       21.68       21.55      0.76 o 
  -2   4   1       77.28       77.23      1.69 o 
  -1   4   1       35.39       33.19      0.73 o 
   0   4   1        0.16        0.79      0.33 o 
   1   4   1      107.23      108.50      3.28 o 
   2   4   1      551.92      545.32     24.57 o 
   3   4   1       65.26       68.09      3.50 o 
   4   4   1       99.69      100.48      1.43 o 
  -3   5   1      142.17      154.30      3.21 o 
  -2   5   1        0.59        1.36      0.85 o 
  -1   5   1      114.48      115.85      1.67 o 
   0   5   1      348.53      345.82      4.50 o 
   1   5   1      103.32      103.23      6.37 o 
   2   5   1        5.22        4.87      0.92 o 
   3   5   1       50.05       48.62      2.06 o 
  -2   6   1        0.38        0.62      1.22 o 
  -1   6   1       59.66       60.80      1.78 o 
   0   6   1       47.86       53.81      1.11 o 
   1   6   1       26.44       27.03      1.17 o 
   2   6   1       31.14       33.08      1.47 o 
  -5   0   2        0.00       -0.44      0.96 o 
  -4   0   2        5.26       10.25      2.34 o 
  -3   0   2      323.89      363.59     19.45 o 
  -2   0   2       35.88       24.59      1.68 o 
  -1   0   2     1791.82     1775.94     78.09 o 
   1   0   2      738.54      781.75     23.66 o 
   2   0   2       49.47       47.17      0.51 o 
   3   0   2      109.37      119.18      2.34 o 
   4   0   2       87.50       76.10      7.00 o 
   5   0   2      152.09      139.60      9.48 o 
  -5   1   2       35.13       34.16      1.53 o 
  -4   1   2       11.74       15.36      0.58 o 
  -3   1   2        6.91        9.04      0.41 o 
  -2   1   2      259.68      303.43     12.80 o 
  -1   1   2     2096.12     2071.38     45.87 o 
   0   1   2      609.30      575.12     14.50 o 
   1   1   2     3566.27     3381.12     88.30 o 
   2   1   2      518.65      558.19     18.10 o 
   3   1   2        3.64        4.05      0.39 o 
   4   1   2       33.40       34.26      1.63 o 
   5   1   2       13.69       11.84      0.85 o 
  -5   2   2       44.71       46.70      2.39 o 
  -4   2   2       13.34       12.81      0.59 o 
  -3   2   2      103.27      104.32      2.87 o 
  -2   2   2       35.82       30.48      0.49 o 
  -1   2   2       66.75       70.26      2.48 o 
   0   2   2      478.39      435.57     10.39 o 
   1   2   2      407.84      400.44     10.23 o 
   2   2   2      896.47      876.14     29.69 o 
   3   2   2      226.39      217.16      7.62 o 
   4   2   2       30.67       30.93      1.60 o 
   5   2   2       28.02       26.14      1.01 o 
  -5   3   2       75.62       78.66      1.17 o 
  -4   3   2       22.63       21.07      0.69 o 
  -3   3   2        0.25        1.19      0.68 o 
  -2   3   2      202.29      196.37      3.36 o 
  -1   3   2       44.79       44.83      1.17 o 
   0   3   2      208.14      201.77      3.48 o 
   1   3   2      130.42      112.62      2.46 o 
   2   3   2      302.98      300.28      6.68 o 
   3   3   2      218.14      219.73      5.40 o 
   4   3   2       27.43       23.97      0.83 o 
   5   3   2       26.01       24.53      1.13 o 
  -4   4   2       55.31       60.25      2.07 o 
  -3   4   2        3.48        2.49      0.67 o 
  -2   4   2       57.70       51.50      1.74 o 
  -1   4   2        3.50        3.02      0.39 o 
   0   4   2      109.41      104.41      2.27 o 
   1   4   2      366.59      347.11      6.41 o 
   2   4   2       23.19       22.41      1.66 o 
   3   4   2        0.58        1.51      0.69 o 
   4   4   2       15.40       12.43      1.24 o 
  -3   5   2       57.71       56.24      1.44 o 
  -2   5   2      128.06      132.51      1.87 o 
  -1   5   2       52.78       52.66      1.59 o 
   0   5   2      134.10      135.03      1.57 o 
   1   5   2      239.23      245.34      6.29 o 
   2   5   2        0.26        0.17      0.86 o 
   3   5   2        8.04        7.64      1.24 o 
  -2   6   2       24.43       26.51      1.33 o 
  -1   6   2       24.59       25.13      1.19 o 
   0   6   2       56.83       62.12      1.20 o 
   1   6   2       80.54       84.50      1.80 o 
   2   6   2       18.87       20.04      1.37 o 
  -5   1   3       46.91       46.88      2.28 o 
  -4   1   3      124.55      114.08      5.16 o 
  -3   1   3      350.89      398.84      9.67 o 
  -2   1   3     1221.29     1299.77     30.96 o 
  -1   1   3        1.76        4.26      0.21 o 
   0   1   3     4825.78     4301.19     52.02 o 
   1   1   3     4376.66     3991.32    152.39 o 
   2   1   3       63.21       66.62      2.28 o 
   3   1   3       41.77       43.81      1.42 o 
   4   1   3       40.25       39.40      1.86 o 
   5   1   3       36.53       36.35      1.89 o 
  -5   2   3       85.40       86.75      3.60 o 
  -4   2   3       23.86       22.36      0.63 o 
  -3   2   3       25.71       24.44      0.73 o 
  -2   2   3      768.27      824.70     16.54 o 
  -1   2   3        0.04        0.14      0.20 o 
   0   2   3      657.98      615.08     13.18 o 
   1   2   3      299.71      312.46     11.37 o 
   2   2   3      104.54      106.06      3.03 o 
   3   2   3       96.96      100.72      3.11 o 
   4   2   3      107.32      109.86      2.55 o 
   5   2   3        3.13        2.58      0.90 o 
  -5   3   3        2.98        2.85      0.84 o 
  -4   3   3       16.41       17.69      0.68 o 
  -3   3   3        9.91        8.79      0.62 o 
  -2   3   3       53.65       56.38      1.26 o 
  -1   3   3        0.09        1.03      0.26 o 
   0   3   3      433.55      445.93      6.69 o 
   1   3   3        0.13        0.08      0.26 o 
   2   3   3      359.88      343.54      9.59 o 
   3   3   3     1544.90     1511.37     39.19 o 
   4   3   3       55.73       51.02      1.31 o 
   5   3   3        6.94        8.18      1.08 o 
  -4   4   3        3.54        4.02      1.08 o 
  -3   4   3        0.48        0.62      0.63 o 
  -2   4   3        3.32        2.83      0.56 o 
  -1   4   3       46.53       49.42      1.09 o 
   0   4   3      173.12      172.52      2.42 o 
   1   4   3       80.76       81.86      2.68 o 
   2   4   3       58.39       59.65      2.40 o 
   3   4   3      211.22      211.04      7.14 o 
   4   4   3      166.88      161.02      5.10 o 
  -3   5   3        2.02        2.11      1.04 o 
  -2   5   3        2.45        2.85      0.90 o 
  -1   5   3        5.48        4.68      0.61 o 
   0   5   3       36.24       38.81      0.95 o 
   1   5   3        1.51        1.82      0.79 o 
   2   5   3        0.02       -0.16      0.88 o 
   3   5   3        8.85        9.20      1.22 o 
  -2   6   3       16.40       20.77      3.14 o 
  -1   6   3        3.54        4.43      1.16 o 
   0   6   3       25.85       30.44      1.30 o 
   1   6   3       12.81       15.17      1.29 o 
   2   6   3        0.04        0.32      1.21 o 
  -5   0   4       18.95       20.83      1.07 o 
  -4   0   4      329.59      354.86     20.92 o 
  -3   0   4      201.74      230.73     11.16 o 
  -2   0   4      267.09      319.39     10.83 o 
  -1   0   4      328.84      398.33      7.44 o 
   0   0   4      795.82      778.21      1.47 o 
   1   0   4     1007.40     1011.59     31.19 o 
   2   0   4      174.83      190.02     10.41 o 
   3   0   4       11.35       11.52      0.52 o 
   4   0   4       25.59       26.51      2.48 o 
   5   0   4      380.35      379.41     22.11 o 
  -5   1   4      119.81      124.53      4.88 o 
  -4   1   4       52.54       50.01      3.10 o 
  -3   1   4      106.95      132.73      3.16 o 
  -2   1   4        2.96        5.29      0.29 o 
  -1   1   4      240.78      243.42      3.83 o 
   0   1   4     2013.73     1962.55     31.03 o 
   1   1   4       57.15       52.69      1.06 o 
   2   1   4       76.93       77.66      2.81 o 
   3   1   4      202.42      212.15      6.60 o 
   4   1   4       96.73       93.15      7.72 o 
   5   1   4      171.54      161.56      3.63 o 
  -5   2   4       24.75       24.77      1.15 o 
  -4   2   4       20.93       16.42      0.61 o 
  -3   2   4        0.75        0.78      0.42 o 
  -2   2   4       10.07        8.88      0.57 o 
  -1   2   4      373.05      379.57      9.15 o 
   0   2   4      730.18      707.87     17.25 o 
   1   2   4        0.86        0.74      0.36 o 
   2   2   4      577.45      583.68     13.76 o 
   3   2   4      160.21      161.83      3.56 o 
   4   2   4       75.80       77.84      2.16 o 
   5   2   4        3.72        3.47      0.95 o 
  -5   3   4       84.50       81.48      1.24 o 
  -4   3   4       46.77       48.44      0.85 o 
  -3   3   4       10.82        6.72      0.68 o 
  -2   3   4       49.70       50.07      1.17 o 
  -1   3   4        6.16        4.92      0.29 o 
   0   3   4      119.30      112.93      2.40 o 
   1   3   4       18.53       19.30      0.54 o 
   2   3   4      108.17       95.66      2.55 o 
   3   3   4       34.23       38.36      1.01 o 
   4   3   4        0.01        0.71      0.67 o 
   5   3   4        9.76       11.24      1.42 o 
  -4   4   4        0.38        0.16      0.77 o 
  -3   4   4       42.37       37.14      0.88 o 
  -2   4   4       21.78       20.57      0.95 o 
  -1   4   4      100.35      102.69      2.54 o 
   0   4   4        0.04        0.64      0.34 o 
   1   4   4        1.63        2.12      0.56 o 
   2   4   4      268.19      265.07     10.71 o 
   3   4   4       41.24       41.18      0.97 o 
   4   4   4        6.88        5.96      1.27 o 
  -3   5   4        6.53        4.58      1.11 o 
  -2   5   4        3.87        5.03      1.33 o 
  -1   5   4        5.13        4.30      0.58 o 
   0   5   4       38.36       36.12      0.72 o 
   1   5   4        8.16        9.06      0.84 o 
   2   5   4       45.10       41.97      1.99 o 
   3   5   4        0.16        0.23      1.17 o 
  -2   6   4       81.97       88.26      4.31 o 
  -1   6   4       41.90       42.27      1.32 o 
   0   6   4      124.43      129.37      2.63 o 
   1   6   4       16.42       17.93      1.26 o 
   2   6   4        0.27        0.72      1.17 o 
  -5   1   5       76.71       85.96      3.00 o 
  -4   1   5        0.01        1.33      0.55 o 
  -3   1   5        9.70       14.91      0.67 o 
  -2   1   5      206.24      213.35      4.55 o 
  -1   1   5      149.93      145.54      2.24 o 
   0   1   5       96.93       92.76      2.66 o 
   1   1   5      594.53      601.26     13.60 o 
   2   1   5      181.95      177.56      4.24 o 
   3   1   5        0.26        0.08      0.40 o 
   4   1   5      267.29      265.18     11.61 o 
   5   1   5        0.16        0.96      0.81 o 
  -5   2   5      181.33      176.24      5.15 o 
  -4   2   5      261.03      244.61      2.61 o 
  -3   2   5       17.61       19.13      0.51 o 
  -2   2   5        4.71        7.33      0.46 o 
  -1   2   5       49.12       53.42      1.16 o 
   0   2   5     1405.76     1352.28     34.71 o 
   1   2   5     1079.82     1104.29     40.80 o 
   2   2   5      379.97      411.26      9.21 o 
   3   2   5      578.80      577.70     19.68 o 
   4   2   5      280.80      284.63      8.33 o 
   5   2   5        1.04        1.07      0.97 o 
  -5   3   5        7.99        7.49      1.24 o 
  -4   3   5      199.38      186.35      3.61 o 
  -3   3   5       89.29       85.27      1.43 o 
  -2   3   5        0.00       -0.24      0.37 o 
  -1   3   5      468.57      484.85      7.41 o 
   0   3   5       22.88       24.99      0.57 o 
   1   3   5        2.22        3.70      0.29 o 
   2   3   5      673.43      689.29     17.43 o 
   3   3   5        6.31        5.06      0.59 o 
   4   3   5       29.61       26.93      0.88 o 
  -4   4   5        2.00        2.64      0.84 o 
  -3   4   5        2.86        3.90      0.73 o 
  -2   4   5      109.34      110.85      3.50 o 
  -1   4   5      104.07      104.11      1.62 o 
   0   4   5      142.70      137.35      2.85 o 
   1   4   5      261.29      253.47      8.99 o 
   2   4   5      140.71      145.25      3.34 o 
   3   4   5       98.39      101.27      3.11 o 
   4   4   5       93.33       82.24      2.78 o 
  -3   5   5        2.25        2.39      0.81 o 
  -2   5   5      199.56      201.02      6.20 o 
  -1   5   5        4.28        5.10      0.52 o 
   0   5   5       18.85       17.49      0.56 o 
   1   5   5      129.86      131.96      4.20 o 
   2   5   5       25.65       24.13      0.88 o 
   3   5   5        2.21        1.91      1.14 o 
  -2   6   5        0.40        2.09      1.28 o 
  -1   6   5        9.14        7.99      1.29 o 
   0   6   5       12.68       10.99      0.96 o 
   1   6   5        2.39        2.61      1.11 o 
   2   6   5        1.87        2.39      1.22 o 
  -5   0   6      116.69      118.61      5.12 o 
  -4   0   6        1.67        2.34      0.78 o 
  -3   0   6        5.59        6.17      1.64 o 
  -2   0   6     1008.69     1139.23     39.88 o 
  -1   0   6       88.41       80.22      0.58 o 
   0   0   6       53.37       50.45      1.92 o 
   1   0   6      363.90      368.96     12.57 o 
   2   0   6        3.89        6.24      0.75 o 
   3   0   6        2.29        3.48      0.54 o 
   4   0   6        2.37        2.48      0.81 o 
   5   0   6       19.24       19.69      2.88 o 
  -5   1   6        1.36        2.60      0.70 o 
  -4   1   6      141.67      141.72      3.87 o 
  -3   1   6        2.44        2.05      0.44 o 
  -2   1   6        0.03        0.35      0.26 o 
  -1   1   6        2.24        4.17      0.20 o 
   0   1   6      302.73      286.58      4.89 o 
   1   1   6      189.36      215.80      3.90 o 
   2   1   6        8.98        9.37      0.32 o 
   3   1   6        5.70        5.44      0.43 o 
   4   1   6       75.14       74.06      3.25 o 
   5   1   6        0.99        1.82      0.84 o 
  -5   2   6       11.62        9.61      0.95 o 
  -4   2   6       12.57        9.21      0.71 o 
  -3   2   6      139.70      153.83      2.11 o 
  -2   2   6      839.81      894.44     13.83 o 
  -1   2   6      381.32      376.36      8.28 o 
   0   2   6      368.46      366.88      9.14 o 
   1   2   6       15.65       12.64      0.48 o 
   2   2   6       18.61       19.20      0.66 o 
   3   2   6      650.40      633.76     21.82 o 
   4   2   6      110.95      110.48      2.72 o 
   5   2   6        4.91        5.20      1.01 o 
  -5   3   6       34.02       38.60      1.31 o 
  -4   3   6       43.05       48.50      1.00 o 
  -3   3   6       19.04       21.66      0.76 o 
  -2   3   6        2.61        2.66      0.41 o 
  -1   3   6      106.67      104.17      2.63 o 
   0   3   6      167.20      158.05      3.61 o 
   1   3   6      327.18      313.24      9.95 o 
   2   3   6       20.42       21.56      1.07 o 
   3   3   6       32.15       29.23      0.67 o 
   4   3   6       62.91       60.85      1.91 o 
  -4   4   6        9.65        6.93      0.92 o 
  -3   4   6       51.52       48.27      1.10 o 
  -2   4   6       32.60       29.63      1.22 o 
  -1   4   6       24.99       24.90      0.71 o 
   0   4   6       11.78       12.11      0.58 o 
   1   4   6       54.40       55.29      2.05 o 
   2   4   6        0.49        0.65      0.62 o 
   3   4   6       86.23       81.99      1.58 o 
   4   4   6      130.92      122.56      3.48 o 
  -3   5   6       17.68       17.16      0.92 o 
  -2   5   6        0.08        3.63      0.75 o 
  -1   5   6       14.05       14.41      0.55 o 
   0   5   6       12.90       13.53      0.57 o 
   1   5   6      113.46      120.67      1.90 o 
   2   5   6        0.00       -0.22      0.78 o 
   3   5   6        7.11        7.64      1.04 o 
  -2   6   6       32.56       35.15      1.37 o 
  -1   6   6       10.31       10.65      1.61 o 
   0   6   6        0.00        0.15      0.88 o 
   1   6   6       21.78       23.71      1.26 o 
  -5   1   7      110.51      114.53      2.79 o 
  -4   1   7       16.88       18.84      0.96 o 
  -3   1   7       96.16      107.01      2.43 o 
  -2   1   7      189.61      200.66      1.24 o 
  -1   1   7       90.59       96.01      1.27 o 
   0   1   7       48.87       46.31      0.78 o 
   1   1   7      461.97      457.18      8.79 o 
   2   1   7      174.22      182.77      6.44 o 
   3   1   7      100.02       96.84      2.51 o 
   4   1   7        3.64        4.00      0.92 o 
   5   1   7      243.11      236.60      6.42 o 
  -5   2   7      120.92      111.53      2.00 o 
  -4   2   7      307.87      304.77      3.52 o 
  -3   2   7       93.94       94.48      1.56 o 
  -2   2   7        0.00        0.02      0.24 o 
  -1   2   7       33.46       32.01      0.54 o 
   0   2   7     1559.05     1577.54     49.66 o 
   1   2   7      653.46      693.77     20.53 o 
   2   2   7        0.44        0.37      0.31 o 
   3   2   7      506.43      503.19     13.12 o 
   4   2   7       41.02       42.95      1.03 o 
   5   2   7       61.86       60.65      2.53 o 
  -5   3   7        0.00        0.14      1.08 o 
  -4   3   7       71.15       67.29      1.13 o 
  -3   3   7       71.04       58.40      0.96 o 
  -2   3   7       14.15       13.83      0.80 o 
  -1   3   7      298.57      314.72      6.84 o 
   0   3   7      646.42      672.03     17.03 o 
   1   3   7        4.79        3.92      0.48 o 
   2   3   7      132.42      126.71      5.11 o 
   3   3   7      321.04      319.03      7.50 o 
   4   3   7        5.42        5.67      0.76 o 
  -4   4   7       28.71       29.63      1.04 o 
  -3   4   7      101.35       91.84      1.27 o 
  -2   4   7       38.75       34.82      1.16 o 
  -1   4   7        0.59        0.70      0.37 o 
   0   4   7        4.78        5.40      0.39 o 
   1   4   7        2.08        2.21      0.55 o 
   2   4   7       24.35       23.00      0.76 o 
   3   4   7        8.35        7.08      0.88 o 
   4   4   7        1.58        1.26      1.01 o 
  -3   5   7       27.12       21.82      1.24 o 
  -2   5   7      152.48      149.73      2.77 o 
  -1   5   7       11.00       11.86      0.54 o 
   0   5   7        0.95        0.91      0.54 o 
   1   5   7        0.02        0.13      0.71 o 
   2   5   7        5.43        5.94      0.82 o 
   3   5   7        3.03        3.98      1.04 o 
  -2   6   7        4.20        7.15      2.67 o 
  -1   6   7        0.05        5.37      4.21 o 
   0   6   7        2.85        2.55      0.92 o 
   1   6   7        4.83        5.08      1.25 o 
  -5   0   8       55.35       52.35      2.34 o 
  -4   0   8       10.21        9.24      1.36 o 
  -3   0   8       18.94       20.55      2.20 o 
  -2   0   8      103.92      108.19      1.29 o 
  -1   0   8      397.66      420.86      8.02 o 
   0   0   8     1693.51     1671.97     44.06 o 
   1   0   8      316.10      332.68      8.03 o 
   2   0   8     1079.29     1094.58     67.30 o 
   3   0   8      130.32      133.49      3.72 o 
   4   0   8       73.36       71.67      5.45 o 
   5   0   8      391.36      376.76     18.81 o 
  -5   1   8        6.03        8.55      0.77 o 
  -4   1   8       90.59       97.03      4.57 o 
  -3   1   8        1.21        1.83      0.46 o 
  -2   1   8       62.62       72.01      4.08 o 
  -1   1   8      153.30      168.96      3.26 o 
   0   1   8      286.36      265.60      5.56 o 
   1   1   8     1330.53     1339.58     29.95 o 
   2   1   8       87.41       97.23      3.05 o 
   3   1   8       24.17       23.86      0.57 o 
   4   1   8      397.13      386.76     17.32 o 
   5   1   8       28.42       27.49      0.93 o 
  -5   2   8        0.01        0.72      0.73 o 
  -4   2   8      128.14      126.91      1.35 o 
  -3   2   8       11.47       13.90      0.69 o 
  -2   2   8       11.02       10.73      0.48 o 
  -1   2   8       14.07        9.12      0.32 o 
   0   2   8      123.53      139.41      4.34 o 
   1   2   8      139.23      130.17      4.91 o 
   2   2   8       11.09       10.08      0.36 o 
   3   2   8       91.73       86.65      2.43 o 
   4   2   8       10.32       11.44      1.10 o 
   5   2   8        4.86        3.86      1.32 o 
  -5   3   8        1.66        2.49      1.19 o 
  -4   3   8       55.85       48.97      1.24 o 
  -3   3   8        7.38        3.77      0.58 o 
  -2   3   8       58.51       56.94      1.74 o 
  -1   3   8       56.67       52.73      1.39 o 
   0   3   8      150.36      151.94      4.24 o 
   1   3   8      290.35      304.24     13.50 o 
   2   3   8       14.53       12.51      0.81 o 
   3   3   8       78.27       75.21      1.67 o 
   4   3   8       55.21       58.08      3.03 o 
  -4   4   8        1.06        0.54      0.84 o 
  -3   4   8       43.37       35.81      2.05 o 
  -2   4   8       51.42       49.40      1.38 o 
  -1   4   8       61.33       67.81      1.56 o 
   0   4   8        0.02       -0.01      0.37 o 
   1   4   8        9.59        9.86      0.82 o 
   2   4   8        0.49        0.83      0.62 o 
   3   4   8        0.78        0.44      0.78 o 
   4   4   8        4.01        5.49      1.05 o 
  -3   5   8        0.83        0.93      0.83 o 
  -2   5   8       20.08       21.09      0.86 o 
  -1   5   8        9.36        8.86      0.60 o 
   0   5   8        2.66        2.78      0.54 o 
   1   5   8        1.88        2.33      0.86 o 
   2   5   8       39.48       37.64      1.01 o 
   3   5   8       16.44       19.62      1.69 o 
  -2   6   8       75.16       77.29      1.92 o 
  -1   6   8      145.67      153.04      2.55 o 
   0   6   8       25.02       25.58      1.00 o 
   1   6   8        0.39        0.14      0.98 o 
  -5   1   9      294.38      314.84      7.92 o 
  -4   1   9      286.59      294.02      5.82 o 
  -3   1   9        7.27        8.49      0.49 o 
  -2   1   9     1000.84     1089.20     14.02 o 
  -1   1   9      571.66      581.47     15.85 o 
   0   1   9      613.95      639.67      9.84 o 
   1   1   9      555.62      598.22     11.21 o 
   2   1   9       66.89       77.82      3.13 o 
   3   1   9       39.54       37.20      1.09 o 
   4   1   9       59.75       62.02      4.28 o 
   5   1   9        5.78        5.27      0.94 o 
  -5   2   9       55.81       53.62      1.57 o 
  -4   2   9       90.96       93.56      1.17 o 
  -3   2   9        0.33        0.73      0.41 o 
  -2   2   9      148.46      138.69      1.94 o 
  -1   2   9      124.02      117.73      1.65 o 
   0   2   9       15.51       14.57      0.49 o 
   1   2   9      327.11      303.60      9.23 o 
   2   2   9       36.93       39.98      1.24 o 
   3   2   9        0.29        0.76      0.49 o 
   4   2   9       12.59       11.99      1.07 o 
  -5   3   9       34.22       27.23      1.27 o 
  -4   3   9      226.85      197.77      2.27 o 
  -3   3   9        0.17        0.83      0.53 o 
  -2   3   9        3.99        4.33      0.43 o 
  -1   3   9       44.94       49.69      0.57 o 
   0   3   9       36.16       34.31      1.21 o 
   1   3   9        0.00        0.92      0.47 o 
   2   3   9        4.68        4.90      0.58 o 
   3   3   9       17.95       18.78      0.82 o 
   4   3   9        9.73        8.77      0.97 o 
  -4   4   9       10.33       14.10      1.12 o 
  -3   4   9        8.13        6.71      0.79 o 
  -2   4   9       36.12       40.20      1.13 o 
  -1   4   9       13.17       14.13      0.75 o 
   0   4   9       18.68       18.04      0.49 o 
   1   4   9      132.59      134.71      6.15 o 
   2   4   9        0.36        0.90      0.62 o 
   3   4   9        1.82        1.50      0.81 o 
  -3   5   9        0.88        1.20      0.83 o 
  -2   5   9        6.78        8.32      0.94 o 
  -1   5   9        8.51        9.66      0.60 o 
   0   5   9        1.64        1.66      0.62 o 
   1   5   9       79.78       71.44      1.18 o 
   2   5   9       33.95       32.60      0.98 o 
   3   5   9       91.09      113.30      3.34 o 
  -1   6   9        4.94        4.05      1.29 o 
   0   6   9        0.98        0.89      0.85 o 
   1   6   9        3.88        3.94      1.01 o 
  -5   0  10       50.42       54.05      1.34 o 
  -4   0  10      417.58      435.02     10.20 o 
  -3   0  10       54.75       54.90      2.18 o 
  -2   0  10        2.33        3.03      0.32 o 
  -1   0  10     1751.22     1735.80     49.52 o 
   0   0  10       47.58       43.39      0.64 o 
   1   0  10       43.51       36.90      1.68 o 
   2   0  10      110.63      116.31      9.17 o 
   3   0  10      914.52      993.95     33.11 o 
   4   0  10        5.93        5.90      1.40 o 
   5   0  10       84.36       78.55      3.65 o 
  -5   1  10       58.74       63.60      1.24 o 
  -4   1  10       26.03       26.65      0.70 o 
  -3   1  10      396.29      408.75      3.90 o 
  -2   1  10       64.61       73.78      0.60 o 
  -1   1  10       71.99       78.19      1.91 o 
   0   1  10      162.49      160.22      3.08 o 
   1   1  10      337.99      357.10      6.44 o 
   2   1  10       19.03       19.11      0.46 o 
   3   1  10      259.89      251.47      8.43 o 
   4   1  10      169.10      168.84      6.90 o 
   5   1  10        2.46        2.30      0.92 o 
  -5   2  10        0.00        0.02      0.74 o 
  -4   2  10       39.80       40.19      0.85 o 
  -3   2  10       59.99       61.33      0.72 o 
  -2   2  10        8.12        6.47      0.31 o 
  -1   2  10      194.11      182.47      2.39 o 
   0   2  10      149.82      163.35      4.77 o 
   1   2  10      157.68      151.62      3.70 o 
   2   2  10       20.85       18.64      1.09 o 
   3   2  10       26.60       24.29      1.13 o 
   4   2  10       25.42       24.18      1.07 o 
  -5   3  10       12.40       15.19      1.27 o 
  -4   3  10       60.17       55.47      1.59 o 
  -3   3  10       25.02       24.80      1.83 o 
  -2   3  10      132.20      128.14      0.96 o 
  -1   3  10        1.22        2.05      0.37 o 
   0   3  10       36.43       39.56      1.61 o 
   1   3  10      214.61      207.84     11.10 o 
   2   3  10        9.42       11.90      0.83 o 
   3   3  10        3.18        2.28      0.69 o 
   4   3  10       45.50       47.70      1.86 o 
  -4   4  10       18.24       18.45      1.12 o 
  -3   4  10        9.13        6.76      0.92 o 
  -2   4  10       54.75       47.66      0.98 o 
  -1   4  10        1.82        1.58      0.39 o 
   0   4  10      103.38      101.14      2.53 o 
   1   4  10       62.55       68.75      4.42 o 
   2   4  10        3.94        4.61      0.73 o 
   3   4  10        6.76        6.01      0.89 o 
  -3   5  10       24.91       19.16      1.26 o 
  -2   5  10      136.69      133.40      3.64 o 
  -1   5  10       63.22       67.31      1.52 o 
   0   5  10       19.48       16.13      0.68 o 
   1   5  10        5.01        5.00      0.82 o 
   2   5  10       18.88       24.49      0.96 o 
  -1   6  10        8.02        9.69      1.14 o 
   0   6  10       16.22       17.27      1.15 o 
   1   6  10        0.03        0.19      1.27 o 
  -5   1  11       46.65       46.07      1.49 o 
  -4   1  11        0.34        0.06      0.50 o 
  -3   1  11        1.25        1.02      0.40 o 
  -2   1  11       13.83       16.93      0.39 o 
  -1   1  11        6.97        3.14      0.23 o 
   0   1  11      356.87      382.89      6.94 o 
   1   1  11       88.17       94.09      2.07 o 
   2   1  11      143.21      151.43      4.94 o 
   3   1  11       15.46       14.90      1.50 o 
   4   1  11       43.95       42.15      3.60 o 
  -5   2  11       31.02       29.21      1.47 o 
  -4   2  11        3.06        3.32      0.68 o 
  -3   2  11       63.80       67.60      1.22 o 
  -2   2  11       97.81       95.69      2.99 o 
  -1   2  11        0.19        0.83      0.31 o 
   0   2  11        5.26        7.12      0.72 o 
   1   2  11      194.00      193.45      4.58 o 
   2   2  11       10.57       11.35      0.54 o 
   3   2  11        1.79        1.72      0.51 o 
   4   2  11      166.21      167.67      5.42 o 
  -5   3  11       13.29       12.59      1.34 o 
  -4   3  11        0.67       -0.16      0.86 o 
  -3   3  11        2.36        1.64      0.69 o 
  -2   3  11        5.03        5.04      0.44 o 
  -1   3  11        2.39        3.34      0.41 o 
   0   3  11        5.04        4.05      0.35 o 
   1   3  11       55.10       54.06      2.10 o 
   2   3  11      103.77      100.58      3.88 o 
   3   3  11       53.21       52.24      2.07 o 
   4   3  11       14.70       16.66      1.20 o 
  -4   4  11        3.86        2.93      1.06 o 
  -3   4  11       77.77       74.42      2.95 o 
  -2   4  11       48.31       49.92      0.91 o 
  -1   4  11       25.41       27.30      0.70 o 
   0   4  11       15.44       14.80      0.71 o 
   1   4  11      137.29      130.77      6.78 o 
   2   4  11        8.68        8.52      0.76 o 
   3   4  11        9.32       11.88      1.02 o 
  -3   5  11        3.63        6.35      1.11 o 
  -2   5  11        0.04        1.02      0.76 o 
  -1   5  11      161.85      171.22      2.73 o 
   0   5  11        2.48        2.01      0.77 o 
   1   5  11        1.23        2.65      0.97 o 
   2   5  11       12.72       17.25      1.02 o 
  -1   6  11        0.03        0.05      1.25 o 
   0   6  11        3.73        4.56      1.07 o 
  -5   0  12      399.73      423.01     17.04 o 
  -4   0  12     2572.81     2639.34      7.70 o 
  -3   0  12       68.96       66.79      1.23 o 
  -2   0  12      313.36      379.53      3.43 o 
  -1   0  12     3457.51     3717.39    171.81 o 
   0   0  12      120.40      123.09      1.68 o 
   1   0  12      603.71      622.51     26.16 o 
   2   0  12      214.87      240.60     19.91 o 
   3   0  12      204.55      220.54     11.65 o 
   4   0  12      165.05      162.68      2.95 o 
  -5   1  12      106.47      114.16      1.49 o 
  -4   1  12       37.51       38.20      0.92 o 
  -3   1  12      122.77      124.08      1.30 o 
  -2   1  12      430.51      444.36      5.35 o 
  -1   1  12        4.64        6.46      0.51 o 
   0   1  12       53.03       50.70      0.86 o 
   1   1  12       35.87       38.75      0.55 o 
   2   1  12        0.12       -0.07      0.42 o 
   3   1  12        1.01        0.91      0.71 o 
   4   1  12        0.00        0.31      1.06 o 
  -5   2  12        0.01       -0.58      1.02 o 
  -4   2  12       13.32       13.13      0.84 o 
  -3   2  12        0.00        0.80      0.52 o 
  -2   2  12       59.78       56.76      1.34 o 
  -1   2  12        1.62        1.39      0.32 o 
   0   2  12       30.63       35.24      1.08 o 
   1   2  12      287.70      300.50      4.44 o 
   2   2  12        1.79        2.24      0.40 o 
   3   2  12        0.04        0.41      0.51 o 
   4   2  12       10.75        9.40      0.94 o 
  -5   3  12        1.41        1.40      1.19 o 
  -4   3  12        0.14        0.66      0.88 o 
  -3   3  12       21.35       21.60      0.67 o 
  -2   3  12      108.66      102.46      1.69 o 
  -1   3  12      112.03      114.65      3.12 o 
   0   3  12        4.47        4.87      0.37 o 
   1   3  12      159.97      165.87      9.50 o 
   2   3  12       44.41       47.79      1.62 o 
   3   3  12        8.73        8.07      0.81 o 
   4   3  12       12.78       15.87      1.32 o 
  -4   4  12       27.94       23.23      1.19 o 
  -3   4  12       70.79       66.22      3.93 o 
  -2   4  12       47.38       46.23      1.31 o 
  -1   4  12       65.99       66.59      1.97 o 
   0   4  12        8.01        7.56      0.57 o 
   1   4  12        3.30        1.99      0.62 o 
   2   4  12       15.96       11.22      0.83 o 
   3   4  12       66.05       76.71      2.45 o 
  -3   5  12        0.03       -0.14      1.06 o 
  -2   5  12        9.41        9.20      1.09 o 
  -1   5  12       19.81       20.56      0.75 o 
   0   5  12        1.39        1.54      0.79 o 
   1   5  12        5.28        5.59      1.11 o 
   2   5  12       10.52        7.43      1.27 o 
  -1   6  12       22.26       18.53      1.15 o 
   0   6  12        0.13       -0.37      1.30 o 
  -5   1  13      168.99      174.03      3.72 o 
  -4   1  13       28.17       26.36      0.74 o 
  -3   1  13      362.23      355.34      2.68 o 
  -2   1  13       39.78       47.54      0.93 o 
  -1   1  13      125.67      117.18      3.67 o 
   0   1  13      141.54      147.01      2.69 o 
   1   1  13      111.47      103.74      1.92 o 
   2   1  13       12.49       13.60      0.47 o 
   3   1  13      204.61      213.54      5.94 o 
   4   1  13      226.34      222.57     17.76 o 
  -5   2  13        1.39        1.50      1.04 o 
  -4   2  13       78.56       78.57      1.40 o 
  -3   2  13      301.15      297.01      6.92 o 
  -2   2  13       65.86       62.13      1.63 o 
  -1   2  13       89.79       86.02      2.45 o 
   0   2  13      189.95      197.49      6.03 o 
   1   2  13        5.92        8.29      0.41 o 
   2   2  13        3.82        4.22      0.45 o 
   3   2  13       12.71       12.54      0.65 o 
   4   2  13       46.71       46.21      2.48 o 
  -5   3  13        8.20       10.50      1.32 o 
  -4   3  13        7.28        5.78      0.96 o 
  -3   3  13        1.92        2.80      0.64 o 
  -2   3  13      178.51      174.05      3.02 o 
  -1   3  13        0.86        1.83      0.43 o 
   0   3  13        5.85        4.34      0.45 o 
   1   3  13       59.87       57.52      1.72 o 
   2   3  13        1.34        2.66      0.60 o 
   3   3  13        0.05        0.23      0.75 o 
   4   3  13        2.74        2.58      1.24 o 
  -4   4  13        0.02        1.36      1.08 o 
  -3   4  13       60.36       59.16      6.55 o 
  -2   4  13      139.47      139.16      3.53 o 
  -1   4  13       86.20       90.74      2.09 o 
   0   4  13      126.43      112.24      2.41 o 
   1   4  13      125.58      106.31      1.65 o 
   2   4  13       43.35       39.03      1.22 o 
   3   4  13        9.31       19.74      1.34 o 
  -3   5  13       29.65       30.22      1.33 o 
  -2   5  13        5.61        4.56      1.02 o 
  -1   5  13       16.63       15.47      0.75 o 
   0   5  13       29.60       23.73      0.91 o 
   1   5  13       24.41       24.12      1.40 o 
   2   5  13        4.44        5.04      1.30 o 
  -5   0  14      118.83      114.57      2.57 o 
  -4   0  14       15.11       16.33      1.12 o 
  -3   0  14       13.17       12.72      0.75 o 
  -2   0  14       81.58      100.77      4.70 o 
  -1   0  14        0.76        1.48      1.22 o 
   0   0  14       23.43       33.65      1.12 o 
   1   0  14      182.24      180.11     11.14 o 
   2   0  14        0.62        1.67      0.48 o 
   3   0  14        7.49        5.48      0.83 o 
   4   0  14      230.13      224.98      3.42 o 
  -5   1  14       72.73       75.60      1.92 o 
  -4   1  14      165.62      169.55      1.49 o 
  -3   1  14      406.84      420.98      6.74 o 
  -2   1  14       66.89       71.69      1.77 o 
  -1   1  14      134.76      141.99      3.52 o 
   0   1  14      221.06      228.11      6.19 o 
   1   1  14        8.76        9.91      0.43 o 
   2   1  14        5.48        5.03      0.47 o 
   3   1  14       40.34       39.97      4.31 o 
   4   1  14        0.00        1.39      0.87 o 
  -5   2  14        0.16        0.51      1.09 o 
  -4   2  14       17.81       18.41      1.05 o 
  -3   2  14      143.83      137.61      4.02 o 
  -2   2  14      116.74      108.09      3.89 o 
  -1   2  14      199.57      177.35      7.17 o 
   0   2  14        9.79       16.90      0.52 o 
   1   2  14       39.58       40.02      0.81 o 
   2   2  14       57.28       54.41      1.71 o 
   3   2  14       46.50       43.56      1.54 o 
   4   2  14        1.66        2.13      1.09 o 
  -4   3  14       21.03       17.99      1.15 o 
  -3   3  14       11.89       13.07      0.65 o 
  -2   3  14      147.85      135.39      3.10 o 
  -1   3  14      149.46      146.84      2.86 o 
   0   3  14        9.99        8.17      0.58 o 
   1   3  14       70.55       60.60      1.35 o 
   2   3  14       46.16       38.55      1.15 o 
   3   3  14       15.93       17.26      1.61 o 
  -4   4  14       62.61       57.52      2.69 o 
  -3   4  14      177.19      173.36     12.50 o 
  -2   4  14        2.47        1.87      0.67 o 
  -1   4  14        0.48        2.21      0.94 o 
   0   4  14        0.02        0.82      0.56 o 
   1   4  14       43.36       43.27      1.21 o 
   2   4  14       46.88       49.41      2.55 o 
   3   4  14       82.12       89.62      3.25 o 
  -3   5  14       81.39       86.99      6.37 o 
  -2   5  14        0.01        0.18      0.85 o 
  -1   5  14        2.11        1.02      0.70 o 
   0   5  14       21.61       17.26      1.15 o 
   1   5  14        7.53        6.35      1.19 o 
   2   5  14       25.55       32.37      2.32 o 
  -5   1  15        1.24        0.97      1.08 o 
  -4   1  15      436.82      447.74      5.22 o 
  -3   1  15      528.67      528.48      3.73 o 
  -2   1  15       17.16       14.76      0.84 o 
  -1   1  15      112.56      130.31      3.25 o 
   0   1  15       94.41       94.88      2.32 o 
   1   1  15      209.42      212.23      3.87 o 
   2   1  15       19.64       19.20      0.84 o 
   3   1  15        0.49        0.84      0.86 o 
   4   1  15       25.08       25.86      1.01 o 
  -5   2  15        2.80        1.12      1.54 o 
  -4   2  15       39.98       38.53      1.07 o 
  -3   2  15       62.64       60.87      1.71 o 
  -2   2  15       39.79       38.33      1.07 o 
  -1   2  15       41.02       39.75      1.84 o 
   0   2  15       91.92       93.68      1.79 o 
   1   2  15        7.54        7.83      0.60 o 
   2   2  15       16.72       18.21      1.68 o 
   3   2  15       40.52       41.04      3.39 o 
  -4   3  15       23.63       23.89      1.04 o 
  -3   3  15        1.35        1.31      0.63 o 
  -2   3  15      516.24      504.51     11.79 o 
  -1   3  15      864.04      833.75     17.75 o 
   0   3  15       11.28       11.18      0.63 o 
   1   3  15      107.51       91.04      2.78 o 
   2   3  15      164.47      138.54      7.25 o 
   3   3  15        4.73        7.77      1.17 o 
  -4   4  15       78.51       83.01      2.78 o 
  -3   4  15        1.32        1.69      0.91 o 
  -2   4  15       21.80       24.23      0.79 o 
  -1   4  15      429.99      434.09      9.36 o 
   0   4  15       68.67       69.45      1.39 o 
   1   4  15       10.38       12.07      0.79 o 
   2   4  15       78.86       80.80      5.15 o 
   3   4  15        6.27        4.63      1.26 o 
  -3   5  15        5.51        6.53      1.29 o 
  -2   5  15        3.41        3.28      0.90 o 
  -1   5  15        5.60        5.81      0.79 o 
   0   5  15       10.65       15.80      1.25 o 
   1   5  15       31.04       33.77      2.41 o 
  -5   0  16      165.35      167.41      3.00 o 
  -4   0  16      146.27      149.53      2.53 o 
  -3   0  16      151.67      150.11      2.83 o 
  -2   0  16       15.72       16.44      0.66 o 
  -1   0  16        0.04       -0.13      0.52 o 
   0   0  16       15.96       15.73      1.03 o 
   1   0  16      776.08      755.06     36.37 o 
   2   0  16      142.98      144.86      5.36 o 
   3   0  16       31.16       33.86      2.18 o 
   4   0  16      236.69      244.35      3.60 o 
  -5   1  16        4.80        5.73      1.09 o 
  -4   1  16      246.55      255.93      3.25 o 
  -3   1  16        9.28        9.58      0.57 o 
  -2   1  16        1.26        0.95      0.38 o 
  -1   1  16      234.77      245.17      5.66 o 
   0   1  16      204.23      189.15      5.27 o 
   1   1  16      143.04      137.32      4.54 o 
   2   1  16        3.90        4.04      0.59 o 
   3   1  16       75.78       77.27      5.17 o 
   4   1  16       42.42       38.04      2.30 o 
  -5   2  16       57.50       70.11      2.34 o 
  -4   2  16        8.45        9.99      0.92 o 
  -3   2  16       28.38       29.70      1.12 o 
  -2   2  16      407.12      392.20     11.52 o 
  -1   2  16        6.44        5.48      0.46 o 
   0   2  16       43.89       39.66      1.16 o 
   1   2  16       17.22       17.09      0.69 o 
   2   2  16       10.95       10.95      0.93 o 
   3   2  16       25.59       20.94      1.68 o 
  -4   3  16       18.90       12.76      1.57 o 
  -3   3  16       37.52       33.41      0.84 o 
  -2   3  16       12.31       12.06      0.56 o 
  -1   3  16       38.41       37.34      1.47 o 
   0   3  16       28.11       26.78      1.20 o 
   1   3  16        0.43        1.70      0.65 o 
   2   3  16        5.32        3.20      0.89 o 
   3   3  16        7.77        8.27      1.17 o 
  -4   4  16        0.23        0.01      1.14 o 
  -3   4  16        3.13        3.52      1.01 o 
  -2   4  16      173.94      170.36      5.50 o 
  -1   4  16       14.68       16.71      0.67 o 
   0   4  16        8.50       10.21      0.99 o 
   1   4  16       44.72       35.94      0.96 o 
   2   4  16        7.33        7.95      1.22 o 
  -2   5  16        0.55        0.28      0.89 o 
  -1   5  16        1.03        0.17      0.75 o 
   0   5  16       87.14       86.77      1.69 o 
   1   5  16       63.33       58.35      5.48 o 
  -5   1  17        0.08        0.23      1.50 o 
  -4   1  17        3.54        3.04      1.26 o 
  -3   1  17       29.38       29.60      0.74 o 
  -2   1  17       42.01       43.59      0.78 o 
  -1   1  17       19.51       21.32      0.59 o 
   0   1  17      426.02      385.20      7.66 o 
   1   1  17       19.90       19.97      0.56 o 
   2   1  17       70.82       73.78      3.46 o 
   3   1  17        9.31       10.39      1.45 o 
   4   1  17       26.46       26.19      2.32 o 
  -5   2  17        0.30        0.66      1.73 o 
  -4   2  17      142.99      139.75      5.12 o 
  -3   2  17      350.99      335.08      5.97 o 
  -2   2  17      175.62      169.91      4.51 o 
  -1   2  17      746.65      709.91     16.52 o 
   0   2  17      354.93      356.70      8.00 o 
   1   2  17        2.76        2.10      0.62 o 
   2   2  17       55.17       46.17      2.36 o 
   3   2  17        7.01        4.63      1.54 o 
  -4   3  17        9.77       13.29      1.68 o 
  -3   3  17       62.34       54.94      1.49 o 
  -2   3  17      429.38      412.60     10.81 o 
  -1   3  17        5.82        5.57      0.57 o 
   0   3  17        5.61        4.53      0.67 o 
   1   3  17       71.41       63.67      1.08 o 
   2   3  17       24.90       23.67      1.02 o 
   3   3  17       18.33       17.40      1.73 o 
  -3   4  17      201.97      202.72     16.10 o 
  -2   4  17       16.52       19.21      1.10 o 
  -1   4  17       20.53       21.21      1.50 o 
   0   4  17      145.81      136.74      4.12 o 
   1   4  17        4.28        4.94      0.82 o 
   2   4  17       19.02       17.29      2.08 o 
  -2   5  17        8.36        7.79      1.06 o 
  -1   5  17        2.25        3.09      0.82 o 
   0   5  17       39.60       47.26      1.42 o 
   1   5  17      101.92      100.83      5.57 o 
  -5   0  18        0.00        1.12      1.50 o 
  -4   0  18        2.54        2.25      1.22 o 
  -3   0  18       37.98       43.01      1.61 o 
  -2   0  18        2.44        1.76      0.65 o 
  -1   0  18       38.82       39.88      1.71 o 
   0   0  18        7.72        8.00      0.71 o 
   1   0  18      167.79      157.99      8.96 o 
   2   0  18       32.76       36.41      1.40 o 
   3   0  18        2.27        1.64      1.31 o 
  -5   1  18        6.76        7.39      1.78 o 
  -4   1  18        1.74        1.81      0.87 o 
  -3   1  18        9.28        9.81      0.67 o 
  -2   1  18       12.74       14.27      0.64 o 
  -1   1  18        0.36        0.94      0.48 o 
   0   1  18       24.50       22.01      0.75 o 
   1   1  18        8.44       10.73      0.53 o 
   2   1  18      102.54      109.02      5.04 o 
   3   1  18       59.00       60.05      1.92 o 
  -5   2  18       21.58       25.93      1.87 o 
  -4   2  18       16.68       16.15      1.06 o 
  -3   2  18      140.09      147.25      7.75 o 
  -2   2  18        0.14        0.59      0.58 o 
  -1   2  18      749.05      715.32     19.43 o 
   0   2  18       43.87       37.75      0.96 o 
   1   2  18       17.53       14.46      0.70 o 
   2   2  18      135.67      121.90      6.07 o 
   3   2  18        0.00        1.22      1.45 o 
  -4   3  18       50.96       50.55      1.97 o 
  -3   3  18       84.62       82.78      3.21 o 
  -2   3  18       41.57       42.96      0.94 o 
  -1   3  18       69.18       67.79      2.68 o 
   0   3  18      109.06      110.96      2.23 o 
   1   3  18       39.55       41.50      0.97 o 
   2   3  18        2.90        3.93      0.97 o 
   3   3  18        0.38        0.29      1.11 o 
  -3   4  18        0.17        0.62      1.08 o 
  -2   4  18        1.66        3.14      0.79 o 
  -1   4  18       95.97       90.26      2.72 o 
   0   4  18      118.63      124.58      4.68 o 
   1   4  18        0.22        0.51      0.81 o 
   2   4  18        0.95       -0.14      1.14 o 
  -2   5  18        5.73        4.55      1.12 o 
  -1   5  18       15.67       16.73      0.97 o 
   0   5  18       88.23       92.03      1.82 o 
  -5   1  19       16.56       18.77      1.78 o 
  -4   1  19        0.90        0.66      0.92 o 
  -3   1  19        8.67       11.26      0.69 o 
  -2   1  19       25.48       19.79      0.71 o 
  -1   1  19       16.24       13.37      0.57 o 
   0   1  19       16.64       15.60      0.74 o 
   1   1  19      394.80      383.11     10.00 o 
   2   1  19      142.85      145.06      6.70 o 
   3   1  19        0.86        0.66      1.36 o 
  -4   2  19      102.20       96.38      3.30 o 
  -3   2  19      104.54       94.64      5.38 o 
  -2   2  19       31.56       30.50      1.24 o 
  -1   2  19      542.96      535.61     15.33 o 
   0   2  19       55.94       57.41      1.53 o 
   1   2  19       16.08       18.45      0.75 o 
   2   2  19       19.86       16.68      0.91 o 
   3   2  19       57.91       64.73      2.11 o 
  -4   3  19       98.19      113.26      2.81 o 
  -3   3  19        7.05        8.78      1.08 o 
  -2   3  19      354.25      358.91     13.30 o 
  -1   3  19      276.10      278.31      8.78 o 
   0   3  19       18.52       16.62      0.79 o 
   1   3  19        5.32        4.84      0.78 o 
   2   3  19        1.23        0.28      0.98 o 
  -3   4  19        8.30       10.39      1.25 o 
  -2   4  19        6.43        6.23      1.12 o 
  -1   4  19       77.67       77.13      2.22 o 
   0   4  19        0.11        1.15      0.84 o 
   1   4  19        0.93        0.38      0.89 o 
   2   4  19        4.14        4.36      1.29 o 
  -1   5  19       25.56       28.49      1.01 o 
   0   5  19        3.92        5.36      1.27 o 
  -5   0  20        0.53        0.37      1.54 o 
  -4   0  20       79.55       82.51      2.06 o 
  -3   0  20      104.45      101.85      6.27 o 
  -2   0  20      135.24      111.79      4.45 o 
  -1   0  20      278.47      292.37      9.73 o 
   0   0  20      325.74      312.94     13.67 o 
   1   0  20      691.71      678.21     27.00 o 
   2   0  20       95.90      101.05      2.25 o 
  -5   1  20        8.15       10.25      2.01 o 
  -4   1  20        3.14        2.93      1.00 o 
  -3   1  20      156.32      141.77      3.38 o 
  -2   1  20        0.57        0.37      0.57 o 
  -1   1  20       75.92       76.69      1.68 o 
   0   1  20      716.45      678.18     21.67 o 
   1   1  20       10.13       10.63      0.59 o 
   2   1  20        8.89        7.61      0.79 o 
   3   1  20       90.99       88.64      2.34 o 
  -4   2  20        5.07        3.14      1.05 o 
  -3   2  20       12.69       16.02      0.94 o 
  -2   2  20       32.15       28.03      0.78 o 
  -1   2  20       22.63       21.96      0.90 o 
   0   2  20       29.39       26.19      1.43 o 
   1   2  20       12.94       11.37      0.77 o 
   2   2  20       67.76       64.11      2.25 o 
   3   2  20       42.81       48.81      1.97 o 
  -4   3  20       32.76       32.76      1.83 o 
  -3   3  20       42.17       44.54      2.97 o 
  -2   3  20        1.30        2.15      0.73 o 
  -1   3  20       81.99       80.51      1.38 o 
   0   3  20       51.43       54.54      1.36 o 
   1   3  20       16.59       12.77      0.91 o 
   2   3  20        0.10        0.07      1.04 o 
  -3   4  20        6.13        5.59      1.33 o 
  -2   4  20        6.69        5.77      1.12 o 
  -1   4  20        0.03        0.23      0.79 o 
   0   4  20        1.65        3.09      0.91 o 
   1   4  20        4.53        3.63      1.19 o 
  -4   1  21       65.68       62.35      1.44 o 
  -3   1  21       85.83       75.59      1.59 o 
  -2   1  21        0.47        0.33      0.61 o 
  -1   1  21      121.66      127.65      3.40 o 
   0   1  21      323.85      332.77      9.29 o 
   1   1  21        1.65        2.17      0.68 o 
   2   1  21       45.46       47.53      1.35 o 
   3   1  21        4.51        5.66      1.73 o 
  -4   2  21        0.67        0.71      1.02 o 
  -3   2  21       41.28       42.12      1.30 o 
  -2   2  21        5.17        5.19      0.63 o 
  -1   2  21       45.68       43.74      1.88 o 
   0   2  21        0.36        0.34      0.70 o 
   1   2  21        0.67        1.06      0.74 o 
   2   2  21       98.20      103.03      6.15 o 
   3   2  21       63.60       63.09      2.25 o 
  -4   3  21        2.88        2.11      1.78 o 
  -3   3  21        2.79        3.15      1.06 o 
  -2   3  21       12.11       12.77      0.83 o 
  -1   3  21        3.53        3.73      0.71 o 
   0   3  21        0.02        0.06      0.79 o 
   1   3  21        1.84        0.80      0.83 o 
   2   3  21        5.18        4.60      1.13 o 
  -3   4  21      102.31      112.54      1.97 o 
  -2   4  21        1.25        1.41      1.14 o 
  -1   4  21       16.28       15.48      0.93 o 
   0   4  21       77.19       88.32      2.61 o 
   1   4  21        4.44        3.83      1.27 o 
  -4   0  22        1.25       -0.42      1.31 o 
  -3   0  22        0.39        0.16      0.81 o 
  -2   0  22       61.62       48.98      2.11 o 
  -1   0  22      364.17      350.72      2.49 o 
   0   0  22       39.00       38.98      1.12 o 
   1   0  22      484.50      480.32     23.00 o 
   2   0  22      438.23      457.91      4.63 o 
  -4   1  22        1.77        5.02      1.08 o 
  -3   1  22       46.64       42.38      1.69 o 
  -2   1  22       17.59       15.58      0.72 o 
  -1   1  22      175.09      163.16      5.42 o 
   0   1  22       86.00       82.55      1.88 o 
   1   1  22        5.56        6.96      0.79 o 
   2   1  22      156.47      162.62      4.94 o 
   3   1  22        6.05        5.57      1.78 o 
  -4   2  22       50.27       52.22      2.44 o 
  -3   2  22       15.40       18.47      0.88 o 
  -2   2  22       13.62       14.26      0.67 o 
  -1   2  22        1.29        0.95      0.60 o 
   0   2  22        6.80        6.74      0.82 o 
   1   2  22        1.29        2.26      0.80 o 
   2   2  22       52.44       51.08      3.35 o 
  -3   3  22       54.04       59.31      3.70 o 
  -2   3  22       18.19       19.66      0.79 o 
  -1   3  22        1.44        1.40      0.72 o 
   0   3  22       42.60       43.21      1.10 o 
   1   3  22        1.53        0.56      0.89 o 
   2   3  22       22.65       23.79      1.30 o 
  -2   4  22        0.00        0.03      1.25 o 
  -1   4  22       19.95       17.89      0.88 o 
   0   4  22       36.90       42.04      1.31 o 
  -4   1  23       29.89       28.40      1.25 o 
  -3   1  23        9.91        9.30      0.87 o 
  -2   1  23       87.15       82.01      1.97 o 
  -1   1  23       20.28       22.00      0.94 o 
   0   1  23       22.42       21.46      0.85 o 
   1   1  23      136.80      140.78      4.76 o 
   2   1  23        1.52        0.85      1.11 o 
  -4   2  23       10.06       10.00      1.12 o 
  -3   2  23       36.31       35.23      1.29 o 
  -2   2  23        3.93        4.27      0.71 o 
  -1   2  23        6.31        5.05      0.71 o 
   0   2  23      145.51      139.38      3.24 o 
   1   2  23        0.61        0.58      0.83 o 
   2   2  23        9.99       10.80      1.32 o 
  -3   3  23       21.40       21.10      1.68 o 
  -2   3  23       18.53       21.52      0.86 o 
  -1   3  23       20.04       19.30      0.93 o 
   0   3  23       23.50       27.25      1.29 o 
   1   3  23       26.78       30.10      1.05 o 
  -2   4  23       12.96       15.30      1.52 o 
  -1   4  23        2.75        4.46      0.92 o 
   0   4  23        5.59        7.35      1.15 o 
  -3   0  24      218.20      180.61      3.04 o 
  -2   0  24      117.68      100.11      2.39 o 
  -1   0  24       92.37       97.86      2.34 o 
   0   0  24      320.60      327.35     14.95 o 
   1   0  24       56.93       56.24      3.93 o 
   2   0  24        1.93        2.20      1.50 o 
  -4   1  24       13.00       13.75      1.30 o 
  -3   1  24        0.27        0.41      0.79 o 
  -2   1  24        3.83        2.58      0.64 o 
  -1   1  24       10.10        8.62      0.71 o 
   0   1  24        4.64        4.54      0.87 o 
   1   1  24        7.47        7.98      0.90 o 
   2   1  24       65.59       74.47      1.64 o 
  -3   2  24       57.42       65.06      2.62 o 
  -2   2  24        0.98        1.08      0.70 o 
  -1   2  24        0.17        0.53      0.68 o 
   0   2  24        9.78        7.50      0.90 o 
   1   2  24        1.12        1.28      0.86 o 
   2   2  24        1.32       -0.28      1.27 o 
  -3   3  24       45.04       47.23      1.24 o 
  -2   3  24       22.41       26.64      0.92 o 
  -1   3  24        1.71        2.25      0.79 o 
   0   3  24        7.70        8.00      1.03 o 
   1   3  24        3.96        2.21      1.06 o 
  -4   1  25       44.02       51.17      1.43 o 
  -3   1  25       10.07        9.95      0.98 o 
  -2   1  25       12.20       10.01      0.79 o 
  -1   1  25      144.21      141.04      3.01 o 
   0   1  25      184.34      185.18      2.56 o 
   1   1  25       11.95       11.76      0.95 o 
   2   1  25       29.52       25.09      1.44 o 
  -3   2  25        1.50        2.55      0.97 o 
  -2   2  25        1.88        2.36      0.78 o 
  -1   2  25        0.52        1.63      0.73 o 
   0   2  25       32.53       28.11      0.98 o 
   1   2  25       40.73       46.92      1.13 o 
  -2   3  25        0.42        0.31      0.86 o 
  -1   3  25        0.14        0.89      0.83 o 
   0   3  25        0.88        1.25      1.03 o 
  -3   0  26       10.81        9.22      1.83 o 
  -2   0  26        7.77        5.80      1.59 o 
  -1   0  26        1.75        2.50      1.01 o 
   0   0  26      183.31      191.75      2.28 o 
   1   0  26        5.00        5.24      1.87 o 
  -3   1  26        0.31        0.06      0.91 o 
  -2   1  26        0.09        0.11      0.75 o 
  -1   1  26       40.24       36.21      1.09 o 
   0   1  26        0.06        1.08      0.74 o 
   1   1  26        0.52        0.46      0.94 o 
  -3   2  26        3.25        3.52      1.02 o 
  -2   2  26       19.68       24.00      0.85 o 
  -1   2  26       39.73       39.94      1.46 o 
   0   2  26        7.29        9.62      0.99 o 
   1   2  26       45.09       56.24      1.99 o 
  -2   3  26       26.85       26.94      1.04 o 
  -1   3  26        4.48        5.50      0.98 o 
   0   3  26       13.78       20.64      1.20 o 
  -3   1  27       35.21       28.85      0.93 o 
  -2   1  27       19.16       15.89      0.95 o 
  -1   1  27        0.11        1.05      0.91 o 
   0   1  27       21.72       21.60      0.87 o 
   1   1  27        4.40        4.72      1.04 o 
  -2   2  27        0.65        0.05      0.86 o 
  -1   2  27       33.49       32.85      1.12 o 
   0   2  27       19.17       19.72      1.05 o 
  -3   0  28       54.21       75.30      2.43 o 
  -2   0  28       28.00       26.30      1.92 o 
  -1   0  28       25.59       30.02      1.31 o 
   0   0  28      184.36      199.39      6.65 o 
   1   0  28       72.67       80.59      2.62 o 
  -2   1  28        0.05        0.21      0.86 o 
  -1   1  28       43.68       50.87      1.25 o 
   0   1  28       42.71       42.58      0.99 o 
  -2   2  28       27.24       30.36      1.03 o 
  -1   2  28       30.65       24.09      1.18 o 
   0   2  28       37.67       37.68      1.57 o 
  -2   1  29        3.24        4.43      1.12 o 
  -1   1  29       22.92       23.48      1.17 o 
   0   1  29       17.83       18.35      1.03 o 
  -1   0  30       10.81       10.02      1.47 o 
                                                 
